# Supplementary material for: Plasma proteomic biomarker signature of age predicts health and life span
Source: eLife. 2020 Nov 19;9:e61073. doi: 10.7554/eLife.61073 (PMC7723412; doi:10.7554/eLife.61073)
Supplement: Source code 1. [file elife-61073-code1.zip]

Archive with 1 entries (1 files):
- InCHIANTI_soma_age_analysis_source_code.R
